# Supplementary material for: Phosphine Oxide-Promoted Rh(I)-Catalyzed C–H Cyclization of Benzimidazoles with Alkenes
Source: Molecules. 2023 Jan 11;28(2):736. doi: 10.3390/molecules28020736 (PMC9864171; doi:10.3390/molecules28020736)
Supplement: Supplementary file 1 [file molecules-28-00736-s001.zip]

Archive with 1 entries (1 files):
- molecules-2095821-supplementary.pdf
